# Supplementary material for: Bias Mitigation in Primary Health Care Artificial Intelligence Models: Scoping Review
Source: J Med Internet Res. 2025 Jan 7;27:e60269. doi: 10.2196/60269 (PMC11751650; doi:10.2196/60269)
Supplement: Multimedia Appendix 3 [file jmir_v27i1e60269_app3.xlsx]

## Sheet: Feuil1
MMAT	Study #	MMAT Score	Study design	4.1	4.2	4.3	4.4	4.5	1.1	1.2	1.3	1.4	1.5	5.1	5.2	5.3	5.4	5.5
Alday 2022/Reyna 2021 (added)	50	****	Quantitative descriptive	Yes	Yes	Yes	Can't tell	Yes
Bhanot 2021	130	****	Quantitative descriptive	Yes	Yes	Yes	Can't tell	Yes
Fletcher 2021	442	****	Quantitative descriptive	Yes	Can't tell	Yes	Yes	Yes
Foryciarz 2022	449	****	Quantitative descriptive	Yes	Yes	Can't tell	Yes	Yes
Ghai 2022	492	***	Mixed methods	Yes	Yes	Can't tell	Can't tell	Yes	Yes	Yes	Yes	No	Yes	Yes	Yes	Yes	Can't tell	Can't tell
Hane 2023	575	****	Quantitative descriptive	Yes	Yes	Yes	Can't tell	Yes
Juhn 2022	699	***	Quantitative descriptive	Yes	Can't tell	Yes	Can't tell	Yes
Khurshid 2022	737	****	Quantitative descriptive	Yes	Yes	Yes	Can't tell	Yes
Martinez-Martin 2021	909	****	Delphi (Mixed methods)	Yes	Can't tell	Yes	Yes	Yes	Yes	Yes	Yes	Yes	Yes	Yes	Yes	Yes	Can't tell	Yes
Nong 2022	1045	****	Qualitative						Yes	Yes	Yes	Can't tell	Yes
Obermeyer 2019	1068	****	Quantitative descriptive	Yes	Yes	Yes	Can't tell	Yes
Panigutti 2021	1096	***	Quantitative descriptive	Yes	Can't tell	Yes	Can't tell	Yes
Park 2022/Singh2018 (added)	1109	***	Quantitative descriptive	Yes	Can't tell	Yes	No	Yes
Park 2021	1114	****	Quantitative descriptive	Yes	Can't tell	Yes	Yes	Yes
Seker 2022	1304	****	Quantitative descriptive	Yes	Yes	Yes	Can't tell	Yes
Straw 2022	1389	***	Quantitative descriptive	Yes	Can't tell	Yes	Can't tell	Yes
Yan 2022	1563	***	Quantitative descriptive	Yes	Yes	Can't tell	Can't tell	Yes
